# Supplementary material for: Aristaless Related Homeobox (ARX) Interacts with β-Catenin, BCL9, and P300 to Regulate Canonical Wnt Signaling
Source: PLoS One. 2017 Jan 19;12(1):e0170282. doi: 10.1371/journal.pone.0170282 (PMC5245867; doi:10.1371/journal.pone.0170282)
Supplement: S2 Table — (XLSX) [file pone.0170282.s002.xlsx]

## Sheet: Samples Report for JG637.origin
		Unique Peptide count	Unique Peptide count
Identified Proteins	Accession Number	JG637_FC	JG637_ARX
Spectrin alpha chain, brain OS=Mus musculus GN=Sptan1 PE=1 SV=4	SPTA2_MOUSE	0	156
Myosin-Va OS=Mus musculus GN=Myo5a PE=1 SV=2	MYO5A_MOUSE	0	78
Spectrin beta chain, brain 1 OS=Mus musculus GN=Sptbn1 PE=1 SV=2	SPTB2_MOUSE	0	112
Myosin-XVIIIa OS=Mus musculus GN=Myo18a PE=1 SV=2	MY18A_MOUSE	0	57
Myotubularin-related protein 5 OS=Mus musculus GN=Sbf1 PE=1 SV=2	MTMR5_MOUSE	0	52
Myosin-Ib OS=Mus musculus GN=Myo1b PE=2 SV=3	MYO1B_MOUSE	0	57
Nesprin-2 OS=Mus musculus GN=Syne2 PE=1 SV=2	SYNE2_MOUSE	0	61
Fascin OS=Mus musculus GN=Fscn1 PE=1 SV=4	FSCN1_MOUSE	0	43
Kinesin-like protein KIF21B OS=Mus musculus GN=Kif21b PE=1 SV=2	KI21B_MOUSE	0	61
Cytospin-A OS=Mus musculus GN=Specc1l PE=1 SV=1	CYTSA_MOUSE	0	34
2-oxoglutarate dehydrogenase, mitochondrial OS=Mus musculus GN=Ogdh PE=1 SV=3	ODO1_MOUSE	0	50
LIM domain and actin-binding protein 1 OS=Mus musculus GN=Lima1 PE=1 SV=3	LIMA1_MOUSE	0	42
Plexin-A2 OS=Mus musculus GN=Plxna2 PE=1 SV=2	PLXA2_MOUSE	0	40
Dedicator of cytokinesis protein 7 OS=Mus musculus GN=Dock7 PE=1 SV=3	DOCK7_MOUSE	0	32
Sorbin and SH3 domain-containing protein 2 OS=Mus musculus GN=Sorbs2 PE=1 SV=2	SRBS2_MOUSE	0	28
Protein flightless-1 homolog OS=Mus musculus GN=Flii PE=1 SV=1	FLII_MOUSE	0	26
Alpha-actinin-4 OS=Mus musculus GN=Actn4 PE=1 SV=1	ACTN4_MOUSE	0	43
Coronin-1C OS=Mus musculus GN=Coro1c PE=1 SV=2	COR1C_MOUSE	0	25
Protein phosphatase 1 regulatory subunit 12A OS=Mus musculus GN=Ppp1r12a PE=1 SV=2	MYPT1_MOUSE	0	26
Neurabin-2 OS=Mus musculus GN=Ppp1r9b PE=1 SV=1	NEB2_MOUSE	0	23
Tight junction protein ZO-1 OS=Mus musculus GN=Tjp1 PE=1 SV=2	ZO1_MOUSE	0	18
Pericentriolar material 1 protein OS=Mus musculus GN=Pcm1 PE=1 SV=2	PCM1_MOUSE	0	17
Myosin-VI OS=Mus musculus GN=Myo6 PE=1 SV=1	MYO6_MOUSE	0	18
Cytoplasmic dynein 1 heavy chain 1 OS=Mus musculus GN=Dync1h1 PE=1 SV=2	DYHC1_MOUSE	0	23
Filamin-B OS=Mus musculus GN=Flnb PE=1 SV=3	FLNB_MOUSE	0	24
SLIT-ROBO Rho GTPase-activating protein 2 OS=Mus musculus GN=Srgap2 PE=1 SV=2	FNBP2_MOUSE	0	16
60S ribosomal protein L4 OS=Mus musculus GN=Rpl4 PE=1 SV=3	RL4_MOUSE	0	18
Supervillin OS=Mus musculus GN=Svil PE=1 SV=1	SVIL_MOUSE	0	20
Tight junction protein ZO-2 OS=Mus musculus GN=Tjp2 PE=1 SV=2	ZO2_MOUSE	0	13
Myosin phosphatase Rho-interacting protein OS=Mus musculus GN=Mprip PE=1 SV=2	MPRIP_MOUSE	0	15
Dihydrolipoyllysine-residue succinyltransferase component of 2-oxoglutarate dehydrogenase complex, mitochondrial OS=Mus musculus GN=Dlst PE=1 SV=1	ODO2_MOUSE	0	13
Actin, alpha cardiac muscle 1 OS=Mus musculus GN=Actc1 PE=1 SV=1	ACTC_MOUSE (+1)	0	5
Alpha-actinin-1 OS=Mus musculus GN=Actn1 PE=1 SV=1	ACTN1_MOUSE	0	16
Homeobox protein ARX OS=Mus musculus GN=Arx PE=2 SV=3	ARX_MOUSE	0	12
E3 ubiquitin-protein ligase HERC2 OS=Mus musculus GN=Herc2 PE=1 SV=3	HERC2_MOUSE	0	13
LIM and calponin homology domains-containing protein 1 OS=Mus musculus GN=Limch1 PE=1 SV=2	LIMC1_MOUSE	0	12
Nuclear pore complex protein Nup160 OS=Mus musculus GN=Nup160 PE=1 SV=2	NU160_MOUSE	0	14
Plectin OS=Mus musculus GN=Plec PE=1 SV=2	PLEC_MOUSE	0	15
Centrosomal protein of 170 kDa OS=Mus musculus GN=Cep170 PE=1 SV=2	CE170_MOUSE	0	10
Death-associated protein kinase 1 OS=Mus musculus GN=Dapk1 PE=1 SV=3	DAPK1_MOUSE	0	9
Ras-interacting protein 1 OS=Mus musculus GN=Rasip1 PE=1 SV=3	RAIN_MOUSE	0	14
F-actin-capping protein subunit beta OS=Mus musculus GN=Capzb PE=1 SV=3	CAPZB_MOUSE	0	10
C-Jun-amino-terminal kinase-interacting protein 3 OS=Mus musculus GN=Mapk8ip3 PE=1 SV=1	JIP3_MOUSE	0	10
Myosin-Ic OS=Mus musculus GN=Myo1c PE=1 SV=2	MYO1C_MOUSE	0	12
Coronin-2B OS=Mus musculus GN=Coro2b PE=2 SV=2	COR2B_MOUSE	0	8
Actin filament-associated protein 1 OS=Mus musculus GN=Afap1 PE=1 SV=1	AFAP1_MOUSE	0	11
Serine/arginine repetitive matrix protein 2 OS=Mus musculus GN=Srrm2 PE=1 SV=3	SRRM2_MOUSE	0	10
Caprin-1 OS=Mus musculus GN=Caprin1 PE=1 SV=2	CAPR1_MOUSE	0	7
Kinesin-like protein KIF21A OS=Mus musculus GN=Kif21a PE=1 SV=2	KI21A_MOUSE	0	8
60S ribosomal protein L21 OS=Mus musculus GN=Rpl21 PE=2 SV=3	RL21_MOUSE	0	7
60S ribosomal protein L28 OS=Mus musculus GN=Rpl28 PE=1 SV=2	RL28_MOUSE	0	7
60S ribosomal protein L29 OS=Mus musculus GN=Rpl29 PE=2 SV=2	RL29_MOUSE	0	6
60S ribosomal protein L6 OS=Mus musculus GN=Rpl6 PE=1 SV=3	RL6_MOUSE	0	7
Sorbin and SH3 domain-containing protein 1 OS=Mus musculus GN=Sorbs1 PE=1 SV=2	SRBS1_MOUSE	0	6
Transgelin-3 OS=Mus musculus GN=Tagln3 PE=1 SV=1	TAGL3_MOUSE	0	7
Thyroid hormone receptor-associated protein 3 OS=Mus musculus GN=Thrap3 PE=1 SV=1	TR150_MOUSE	0	7
RNA-binding protein 25 OS=Mus musculus GN=Rbm25 PE=1 SV=1	RBM25_MOUSE	0	7
Spectrin alpha chain, erythrocyte OS=Mus musculus GN=Spta1 PE=2 SV=3	SPTA1_MOUSE	0	5
Leucine-rich repeat and calponin homology domain-containing protein 2 OS=Mus musculus GN=Lrch2 PE=2 SV=2	LRCH2_MOUSE	0	6
Ras GTPase-activating protein-binding protein 1 OS=Mus musculus GN=G3bp1 PE=1 SV=1	G3BP1_MOUSE	0	5
Myosin-14 OS=Mus musculus GN=Myh14 PE=1 SV=1	MYH14_MOUSE	0	5
60S ribosomal protein L26 OS=Mus musculus GN=Rpl26 PE=2 SV=1	RL26_MOUSE	0	4
Protein KIAA1967 homolog OS=Mus musculus PE=1 SV=2	K1967_MOUSE	0	6
Cytospin-B OS=Mus musculus GN=Specc1 PE=1 SV=2	CYTSB_MOUSE	0	6
Rho GTPase-activating protein 21 OS=Mus musculus GN=Arhgap21 PE=1 SV=1	RHG21_MOUSE	0	3
Coatomer subunit alpha OS=Mus musculus GN=Copa PE=1 SV=2	COPA_MOUSE	0	5
Probable ATP-dependent RNA helicase DDX17 OS=Mus musculus GN=Ddx17 PE=2 SV=1	DDX17_MOUSE	0	5
DNA replication licensing factor MCM5 OS=Mus musculus GN=Mcm5 PE=2 SV=1	MCM5_MOUSE	0	5
Ankycorbin OS=Mus musculus GN=Rai14 PE=1 SV=1	RAI14_MOUSE	0	5
Cleavage and polyadenylation specificity factor subunit 1 OS=Mus musculus GN=Cpsf1 PE=1 SV=1	CPSF1_MOUSE	0	4
Tropomodulin-3 OS=Mus musculus GN=Tmod3 PE=1 SV=1	TMOD3_MOUSE	0	4
Serine/threonine-protein kinase MARK1 OS=Mus musculus GN=Mark1 PE=1 SV=2	MARK1_MOUSE	0	4
Ankyrin-2 OS=Mus musculus GN=Ank2 PE=1 SV=2	ANK2_MOUSE	0	4
Eukaryotic translation initiation factor 3 subunit C OS=Mus musculus GN=Eif3c PE=1 SV=1	EIF3C_MOUSE	0	4
60S ribosomal protein L27a OS=Mus musculus GN=Rpl27a PE=2 SV=5	RL27A_MOUSE	0	4
60S ribosomal protein L3 OS=Mus musculus GN=Rpl3 PE=2 SV=3	RL3_MOUSE	0	4
Regulator of nonsense transcripts 1 OS=Mus musculus GN=Upf1 PE=1 SV=2	RENT1_MOUSE	0	4
WD repeat-containing protein 1 OS=Mus musculus GN=Wdr1 PE=1 SV=3	WDR1_MOUSE	0	3
60S ribosomal protein L24 OS=Mus musculus GN=Rpl24 PE=2 SV=2	RL24_MOUSE	0	3
Tropomyosin alpha-3 chain OS=Mus musculus GN=Tpm3 PE=1 SV=2	TPM3_MOUSE	0	3
60S ribosomal protein L8 OS=Mus musculus GN=Rpl8 PE=2 SV=2	RL8_MOUSE	0	2
5-azacytidine-induced protein 1 OS=Mus musculus GN=Azi1 PE=1 SV=2	AZI1_MOUSE	0	4
NEDD9-interacting protein with calponin homology and LIM domains OS=Mus musculus GN=Mical1 PE=1 SV=1	MICA1_MOUSE	0	4
60S ribosomal protein L7a OS=Mus musculus GN=Rpl7a PE=2 SV=2	RL7A_MOUSE	0	4
Ras GTPase-activating-like protein IQGAP1 OS=Mus musculus GN=Iqgap1 PE=1 SV=1	IQGA1_MOUSE	0	4
Leucine-rich repeat flightless-interacting protein 2 OS=Mus musculus GN=Lrrfip2 PE=1 SV=1	LRRF2_MOUSE	0	4
Putative E3 ubiquitin-protein ligase SH3RF1 OS=Mus musculus GN=Sh3rf1 PE=1 SV=2	SH3R1_MOUSE	0	3
40S ribosomal protein S3a OS=Mus musculus GN=Rps3a PE=1 SV=3	RS3A_MOUSE	0	3
Catenin beta-1 OS=Mus musculus GN=Ctnnb1 PE=1 SV=1	CTNB1_MOUSE	0	4
KH domain-containing, RNA-binding, signal transduction-associated protein 1 OS=Mus musculus GN=Khdrbs1 PE=1 SV=2	KHDR1_MOUSE	0	3
Myotubularin-related protein 1 OS=Mus musculus GN=Mtmr1 PE=1 SV=1	MTMR1_MOUSE	0	3
60S ribosomal protein L32 OS=Mus musculus GN=Rpl32 PE=2 SV=2	RL32_MOUSE	0	3
Splicing factor 3B subunit 3 OS=Mus musculus GN=Sf3b3 PE=2 SV=1	SF3B3_MOUSE	0	3
CLIP-associating protein 2 OS=Mus musculus GN=Clasp2 PE=1 SV=1	CLAP2_MOUSE	0	2
Nestin OS=Mus musculus GN=Nes PE=1 SV=1	NEST_MOUSE	0	2
Bcl-2-associated transcription factor 1 OS=Mus musculus GN=Bclaf1 PE=1 SV=2	BCLF1_MOUSE	0	2
Apoptotic chromatin condensation inducer in the nucleus OS=Mus musculus GN=Acin1 PE=1 SV=3	ACINU_MOUSE	0	3
Rho guanine nucleotide exchange factor 2 OS=Mus musculus GN=Arhgef2 PE=1 SV=4	ARHG2_MOUSE	0	3
Coatomer subunit beta' OS=Mus musculus GN=Copb2 PE=2 SV=2	COPB2_MOUSE	0	3
Coatomer subunit beta OS=Mus musculus GN=Copb1 PE=1 SV=1	COPB_MOUSE	0	3
Kinesin-like protein KIF2A OS=Mus musculus GN=Kif2a PE=1 SV=2	KIF2A_MOUSE	0	3
Protein RCC2 OS=Mus musculus GN=Rcc2 PE=2 SV=1	RCC2_MOUSE	0	3
60S ribosomal protein L10-like OS=Mus musculus GN=Rpl10l PE=2 SV=1	RL10L_MOUSE (+1)	0	3
60S ribosomal protein L5 OS=Mus musculus GN=Rpl5 PE=1 SV=3	RL5_MOUSE	0	3
Splicing factor 3A subunit 1 OS=Mus musculus GN=Sf3a1 PE=1 SV=1	SF3A1_MOUSE	0	3
Serine/arginine repetitive matrix protein 1 OS=Mus musculus GN=Srrm1 PE=1 SV=1	SRRM1_MOUSE	0	3
Leucine-rich repeat and calponin homology domain-containing protein 3 OS=Mus musculus GN=Lrch3 PE=2 SV=3	LRCH3_MOUSE	0	3
60S ribosomal protein L18a OS=Mus musculus GN=Rpl18a PE=1 SV=1	RL18A_MOUSE	0	3
Pre-mRNA-processing-splicing factor 8 OS=Mus musculus GN=Prpf8 PE=1 SV=2	PRP8_MOUSE	0	3
Paraspeckle component 1 OS=Mus musculus GN=Pspc1 PE=1 SV=1	PSPC1_MOUSE	0	3
Structural maintenance of chromosomes protein 1A OS=Mus musculus GN=Smc1a PE=1 SV=4	SMC1A_MOUSE	0	2
Eukaryotic translation initiation factor 3 subunit A OS=Mus musculus GN=Eif3a PE=1 SV=5	EIF3A_MOUSE	0	2
Lysine-specific histone demethylase 1A OS=Mus musculus GN=Kdm1a PE=1 SV=2	KDM1A_MOUSE	0	2
40S ribosomal protein S8 OS=Mus musculus GN=Rps8 PE=1 SV=2	RS8_MOUSE	0	2
60S ribosomal protein L34 OS=Mus musculus GN=Rpl34 PE=3 SV=2	RL34_MOUSE	0	2
Gamma-tubulin complex component 2 OS=Mus musculus GN=Tubgcp2 PE=2 SV=1	GCP2_MOUSE	0	2
G-protein coupled receptor-associated sorting protein 1 OS=Mus musculus GN=Gprasp1 PE=2 SV=1	GASP1_MOUSE	0	2
Heterogeneous nuclear ribonucleoprotein F OS=Mus musculus GN=Hnrnpf PE=1 SV=3	HNRPF_MOUSE	0	2
Myosin light chain 6B OS=Mus musculus GN=Myl6b PE=2 SV=1	MYL6B_MOUSE	0	2
60S ribosomal protein L19 OS=Mus musculus GN=Rpl19 PE=1 SV=1	RL19_MOUSE	0	2
60S ribosomal protein L23 OS=Mus musculus GN=Rpl23 PE=1 SV=1	RL23_MOUSE	0	2
40S ribosomal protein S29 OS=Mus musculus GN=Rps29 PE=2 SV=2	RS29_MOUSE	0	2
Transformer-2 protein homolog alpha OS=Mus musculus GN=Tra2a PE=1 SV=1	TRA2A_MOUSE	0	2
60S ribosomal protein L14 OS=Mus musculus GN=Rpl14 PE=2 SV=3	RL14_MOUSE	0	2
Probable ubiquitin carboxyl-terminal hydrolase FAF-X OS=Mus musculus GN=Usp9x PE=1 SV=2	USP9X_MOUSE	0	2
Oligophrenin-1 OS=Mus musculus GN=Ophn1 PE=2 SV=1	OPHN1_MOUSE	0	1
Cullin-associated NEDD8-dissociated protein 2 OS=Mus musculus GN=Cand2 PE=1 SV=2	CAND2_MOUSE	0	2
CCR4-NOT transcription complex subunit 10 OS=Mus musculus GN=Cnot10 PE=2 SV=1	CNOTA_MOUSE	0	2
Cysteine and glycine-rich protein 2 OS=Mus musculus GN=Csrp2 PE=1 SV=3	CSRP2_MOUSE	0	2
Dynactin subunit 4 OS=Mus musculus GN=Dctn4 PE=2 SV=1	DCTN4_MOUSE	0	2
Putative ATP-dependent RNA helicase DHX30 OS=Mus musculus GN=Dhx30 PE=2 SV=1	DHX30_MOUSE	0	2
DnaJ homolog subfamily A member 1 OS=Mus musculus GN=Dnaja1 PE=1 SV=1	DNJA1_MOUSE	0	2
Eukaryotic translation initiation factor 3 subunit H OS=Mus musculus GN=Eif3h PE=1 SV=1	EIF3H_MOUSE	0	2
Ephrin type-A receptor 4 OS=Mus musculus GN=Epha4 PE=1 SV=2	EPHA4_MOUSE	0	2
Fibronectin OS=Mus musculus GN=Fn1 PE=1 SV=3	FINC_MOUSE	0	2
Keratin, type I cytoskeletal 16 OS=Mus musculus GN=Krt16 PE=1 SV=3	K1C16_MOUSE	0	2
KH domain-containing, RNA-binding, signal transduction-associated protein 3 OS=Mus musculus GN=Khdrbs3 PE=1 SV=1	KHDR3_MOUSE	0	2
Lamina-associated polypeptide 2, isoforms beta/delta/epsilon/gamma OS=Mus musculus GN=Tmpo PE=1 SV=4	LAP2B_MOUSE	0	2
DNA replication licensing factor MCM3 OS=Mus musculus GN=Mcm3 PE=1 SV=2	MCM3_MOUSE	0	2
Nck-associated protein 1 OS=Mus musculus GN=Nckap1 PE=2 SV=2	NCKP1_MOUSE	0	2
Noelin-3 OS=Mus musculus GN=Olfm3 PE=1 SV=1	NOE3_MOUSE	0	2
Serine/threonine-protein phosphatase PP1-gamma catalytic subunit OS=Mus musculus GN=Ppp1cc PE=1 SV=1	PP1G_MOUSE	0	2
RNA-binding protein 45 OS=Mus musculus GN=Rbm45 PE=2 SV=1	RBM45_MOUSE	0	2
Protein scribble homolog OS=Mus musculus GN=Scrib PE=1 SV=2	SCRIB_MOUSE	0	2
Shootin-1 OS=Mus musculus GN=Kiaa1598 PE=1 SV=1	SHOT1_MOUSE	0	2
Transcription activator BRG1 OS=Mus musculus GN=Smarca4 PE=1 SV=1	SMCA4_MOUSE	0	2
Serrate RNA effector molecule homolog OS=Mus musculus GN=Srrt PE=1 SV=1	SRRT_MOUSE	0	2
Protein phosphatase Slingshot homolog 2 OS=Mus musculus GN=Ssh2 PE=1 SV=2	SSH2_MOUSE	0	2
Teneurin-2 OS=Mus musculus GN=Odz2 PE=2 SV=1	TEN2_MOUSE	0	2
Transformer-2 protein homolog beta OS=Mus musculus GN=Tra2b PE=1 SV=1	TRA2B_MOUSE	0	2
Chromodomain-helicase-DNA-binding protein 4 OS=Mus musculus GN=Chd4 PE=1 SV=1	CHD4_MOUSE	0	2
Sacsin OS=Mus musculus GN=Sacs PE=1 SV=2	SACS_MOUSE	0	2
Serine/arginine-rich splicing factor 2 OS=Mus musculus GN=Srsf2 PE=1 SV=4	SRSF2_MOUSE	0	2
Mis18-binding protein 1 OS=Mus musculus GN=Mis18bp1 PE=1 SV=1	M18BP_MOUSE	0	2
Alpha-tubulin N-acetyltransferase OS=Mus musculus GN=Atat1 PE=2 SV=1	ATAT_MOUSE	0	2
Microfibrillar-associated protein 1 OS=Mus musculus GN=Mfap1 PE=1 SV=1	MFAP1_MOUSE	0	2
Actin-related protein 10 OS=Mus musculus GN=Actr10 PE=1 SV=2	ARP10_MOUSE	0	2
Serine/arginine-rich splicing factor 10 OS=Mus musculus GN=Srsf10 PE=1 SV=2	SRS10_MOUSE	0	2
ERC protein 2 OS=Mus musculus GN=Erc2 PE=1 SV=2	ERC2_MOUSE	0	2
Actin-binding LIM protein 1 OS=Mus musculus GN=Ablim1 PE=1 SV=1	ABLM1_MOUSE	0	1
Voltage-dependent L-type calcium channel subunit alpha-1D OS=Mus musculus GN=Cacna1d PE=1 SV=3	CAC1D_MOUSE	0	1
AP-2 complex subunit mu OS=Mus musculus GN=Ap2m1 PE=1 SV=1	AP2M1_MOUSE	0	1
B-cell CLL/lymphoma 9 protein	BCL9_MOUSE	0	1
